# Supplementary material for: Effects of Exergaming in Patients with Cardiovascular Disease Compared to Conventional Cardiac Rehabilitation: A Systematic Review and Meta-Analysis
Source: Int J Environ Res Public Health. 2022 Mar 15;19(6):3492. doi: 10.3390/ijerph19063492 (PMC8950475; doi:10.3390/ijerph19063492)
Supplement: Supplementary file 1 [file ijerph-19-03492-s001.zip]

Archive with 1 entries (1 files):
- ijerph-1613586-supplementary.pdf
